# Supplementary material for: Detection of Filoviruses in Bats in Vietnam
Source: Viruses. 2023 Aug 23;15(9):1785. doi: 10.3390/v15091785 (PMC10534609; doi:10.3390/v15091785)
Supplement: Supplementary file 1 [file viruses-15-01785-s001.zip]

Archive with 2 entries (2 files):
- Figure S1 Cutoff calculation for ELISA_revised.pdf
- Table S1. Primer sequences and conditions for PCR assays.pdf
